# Supplementary material for: Salazinic Acid and Norlobaridone from the Lichen Hypotrachyna cirrhata: Antioxidant Activity, α-Glucosidase Inhibitory and Molecular Docking Studies
Source: Molecules. 2023 Nov 29;28(23):7840. doi: 10.3390/molecules28237840 (PMC10708527; doi:10.3390/molecules28237840)
Supplement: Supplementary file 1 [file molecules-28-07840-s001.zip]

Archive with 1 entries (1 files):
- molecules-2636794-supplementary.pdf
